# Supplementary material for: Cell Partitioning Design for Microfluidic ATPS Devices: A Dynamic Energy Strategy and Calculation Using Chondrocytes and Model Microparticles
Source: Micromachines (Basel). 2025 Aug 12;16(8):926. doi: 10.3390/mi16080926 (PMC12388751; doi:10.3390/mi16080926)
Supplement: Supplementary file 1 [file micromachines-16-00926-s001.zip]

Archive with 1 entries (1 files):
- micromachines-3792617-supplementary.pdf
